# Supplementary material for: Data on biology and demographic parameters of the Aedes albopictus from dengue outbreaks in Klang Valley, Malaysia
Source: Data Brief. 2020 Jun 20;31:105882. doi: 10.1016/j.dib.2020.105882 (PMC7334299; doi:10.1016/j.dib.2020.105882)
Supplement: Supplementary file 1 [file mmc1.xml]

<?xml version="1.0" encoding="utf-8" standalone="no"?>
<data>
  <datasets>
    <author>nazricd@uitm.edu.my;nazricd53@gmail.com</author>
    <type>0</type>
    <dataset>
      <value>6</value>
      <reason>Other (please explain)</reason>
      <comments>All raw data are available within the article</comments>
    </dataset>
  </datasets>
</data>
